# Supplementary material for: Baricitinib for the Management of SARS-CoV-2-Infected Patients: A Systematic Review and Meta-Analysis of Randomised Controlled Trials
Source: Can J Infect Dis Med Microbiol. 2022 Aug 2;2022:8332819. doi: 10.1155/2022/8332819 (PMC9346539; doi:10.1155/2022/8332819)
Supplement: Supplementary Materials — The supplementary files are given separately as supplementary files S1 and S2. [file 8332819.f1.zip]

Archive with 2 entries (2 files):
- S1 file.pdf
- S2_file-Eli_Lilly.pdf
